# Supplementary material for: Brown locusts, Locustana pardalina, host fluconazole-resistant Candidozyma (Candida) auris, closely related to Clade III clinical strains
Source: Med Mycol. 2025 Jul 24;63(8):myaf069. doi: 10.1093/mmy/myaf069 (PMC12342545; doi:10.1093/mmy/myaf069)
Supplement: myaf069_Supplemental_File — Supplementary Table S1. List of genomes with Clade designation and Sequence Read Archive identifications used for initial phylogenetic analyses. [file myaf069_supplemental_file.xlsx]

## Sheet: Sheet1
target	name	accession	query name	E-value	score	bias	E-value	score	bias	exp	reg	clu	ov	env	dom	rep	inc	description	of	target
Micafungin	-	rna-XM_029033040.2	-	0	3507.9	16	0	3507.7	16	1	1	0	0	1	1	1	1	-
Caspofungin	-	rna-XM_029033040.2	-	0	3423.3	13.3	0	3423	13.3	1	1	0	0	1	1	1	1	-
Voriconazole	-	rna-XM_029033208.2	-	6.2e-253	828.9	0.2	7.6e-253	828.6	0.2	1	1	0	0	1	1	1	1	-
Itraconazole	-	rna-XM_029033208.2	-	9.8e-209	683.1	0	1.2e-208	682.8	0	1	1	0	0	1	1	1	1	-
Fluconazole	-	rna-XM_029033208.2	-	2.2e-138	451.3	0	2.4e-138	451.2	0	1	1	0	0	1	1	1	1	-
5-fluorocytosine	-	rna-XM_029036114.2	-	5.9e-53	168.5	0	7.1e-53	168.2	0	1	1	0	0	1	1	1	1	-
Azoles	-	rna-XM_029032254.2	-	1.9e-41	130.9	0	3e-41	130.2	0	1.3	1	0	0	1	1	1	1	-
Azoles	-	rna-XM_029032549.2	-	8.4e-40	125.4	0	1.2e-39	125	0	1.1	1	0	0	1	1	1	1	-
Azoles	-	rna-XM_029034026.2	-	2.5e-38	120.6	0	3.2e-38	120.3	0	1.1	1	0	0	1	1	1	1	-
Azoles	-	rna-XM_029033524.2	-	1.1e-36	115.2	0	1.7e-36	114.6	0	1.2	1	0	0	1	1	1	1	-
Azoles	-	rna-XM_029036471.2	-	3.4e-32	100.5	0	9.3e-32	99	0	1.4	1	1	0	1	1	1	1	-
Itraconazole	-	rna-XM_029034946.2	-	5.9e-24	73.4	0	8.2e-24	73	0	1.1	1	0	0	1	1	1	1	-
Voriconazole	-	rna-XM_054702283.1	-	1.7e-19	58.7	0	7.5e-19	56.6	0	1.9	1	1	0	1	1	1	1	-
Voriconazole	-	rna-XM_029034736.2	-	1.5e-16	49	0	2.6e-15	45	0	2.1	1	1	0	1	1	1	1	-
Voriconazole	-	rna-XM_029033144.2	-	4.1e-16	47.6	0	1.5e-13	39.2	0	2.4	1	1	0	1	1	1	1	-
Voriconazole	-	rna-XM_029036193.2	-	5.8e-16	47.1	0	8.6e-14	39.9	0	2.2	1	1	0	1	1	1	1	-
Voriconazole	-	rna-XM_029033760.1	-	1.4e-15	45.8	0	3.4e-13	38	0	2.7	2	1	0	2	2	2	1	-
Voriconazole	-	rna-XM_029036923.2	-	3.6e-14	41.2	0	9.6e-13	36.5	0	2.2	1	1	0	1	1	1	1	-
Azoles	-	rna-XM_029037444.2	-	5.9e-13	37.3	0	1.6e-08	22.7	0	3.2	1	1	1	2	2	2	2	-
Voriconazole	-	rna-XM_029037327.2	-	6.2e-13	37.1	0	9.1e-13	36.6	0	1.2	1	0	0	1	1	1	1	-
Voriconazole	-	rna-XM_029036493.2	-	1.6e-12	35.7	0	2.8e-10	28.3	0	2.2	1	1	0	1	1	1	1	-
Voriconazole	-	rna-XM_029033291.2	-	4.1e-12	34.4	0	8e-12	33.4	0	1.4	1	0	0	1	1	1	1	-
Itraconazole	-	rna-XM_029034736.2	-	2.1e-11	32	0	6.2e-11	30.5	0	1.6	1	1	0	1	1	1	1	-
Itraconazole	-	rna-XM_054702283.1	-	2.4e-11	31.8	0	3.9e-11	31.1	0	1.3	1	0	0	1	1	1	1	-
Fluconazole	-	rna-XM_029034946.2	-	1.2e-10	30.4	0.4	4.4e-10	28.5	0.1	2	1	1	1	2	2	2	1	-
5-fluorocytosine	-	rna-XM_029034399.2	-	1.4e-10	29.6	0	1.7e-10	29.3	0	1.2	1	0	0	1	1	1	1	-
Azoles	-	rna-XM_029034773.2	-	1.4e-10	29.5	0	1.6e-10	29.3	0	1.2	1	0	0	1	1	1	1	-
Itraconazole	-	rna-XM_029033760.1	-	1.7e-10	29	0	2.2e-09	25.4	0	2	1	1	0	1	1	1	1	-
Itraconazole	-	rna-XM_029033144.2	-	3.5e-10	28	0	4.1e-09	24.5	0	2	1	1	0	1	1	1	1	-
5-fluorocytosine	-	rna-XM_029037411.2	-	1.1e-09	26.6	0	5.4e-06	14.6	0	2.2	1	1	0	2	2	2	2	-
Azoles	-	rna-XM_029032725.2	-	1.4e-09	26.3	0	7.9e-07	17.2	0	2.2	1	1	1	2	2	2	2	-
Voriconazole	-	rna-XM_029033283.2	-	1.6e-09	25.8	0	5.5e-09	24.1	0	1.7	1	1	0	1	1	1	1	-
Azoles	-	rna-XM_029035714.2	-	6.6e-09	24	0	2.2e-08	22.3	0	1.6	1	1	0	1	1	1	1	-
Itraconazole	-	rna-XM_029036697.2	-	7.2e-09	23.7	0.2	1.1e-08	23	0.2	1.3	1	1	0	1	1	1	1	-
Fluconazole	-	rna-XM_029037494.2	-	4.4e-08	21.9	1.5	4.8e-08	21.8	1.5	1.2	1	0	0	1	1	1	1	-
Itraconazole	-	rna-XM_029036193.2	-	3.2e-08	21.5	0	3.7e-07	18	0	2	1	1	0	1	1	1	1	-
Itraconazole	-	rna-XM_029036923.2	-	5.4e-08	20.8	0	2.9e-07	18.4	0	1.8	1	1	0	1	1	1	1	-
Fluconazole	-	rna-XM_029036476.2	-	1e-06	17.5	0.3	1e-06	17.4	0.3	1.1	1	0	0	1	1	1	1	-
Azoles	-	rna-XM_029036449.2	-	7.1e-07	17.3	0	5e-05	11.3	0	2.6	1	1	1	2	2	2	2	-
Itraconazole	-	rna-XM_029036493.2	-	6.7e-07	17.2	0	3.2e-05	11.6	0	2.1	1	1	0	1	1	1	1	-
Caspofungin	-	rna-XM_029036697.2	-	5.2e-07	15.8	1	5.2e-07	15.8	1	2	2	1	1	3	3	3	2	-
Itraconazole	-	rna-XM_029037327.2	-	2.7e-06	15.2	0	6e-06	14	0	1.4	1	1	0	1	1	1	1	-
Itraconazole	-	rna-XM_029033291.2	-	3.9e-06	14.6	0	5.3e-06	14.2	0	1.1	1	0	0	1	1	1	1	-
Micafungin	-	rna-XM_029036796.2	-	0.0016	4	7.3	0.002	3.7	7.3	1	1	0	0	1	1	1	1	-
Micafungin	-	rna-XM_029037211.2	-	0.0025	3.4	13.9	0.0035	2.9	13.9	1.1	1	0	0	1	1	1	1	-
Micafungin	-	rna-XM_029034419.1	-	0.022	0.2	9	0.03	-0.2	9	1.1	1	0	0	1	1	1	0	-
Caspofungin	-	rna-XM_029034120.2	-	0.03	0	13.5	0.041	-0.4	13.5	1.2	1	0	0	1	1	1	0	-
Micafungin	-	rna-XM_029033976.2	-	0.093	-1.9	16.6	0.11	-2.1	16.6	1.1	1	0	0	1	1	1	0	-
Micafungin	-	rna-XM_029036103.2	-	0.1	-2	11	0.11	-2.1	11	1	1	0	0	1	1	1	0	-
Micafungin	-	rna-XM_029032419.2	-	0.24	-3.2	14.6	0.32	-3.7	14.6	1	1	0	0	1	1	1	0	-
Caspofungin	-	rna-XM_029036782.2	-	3.4	-6.8	15.2	4.3	-7.1	15.2	1	1	0	0	1	1	1	0	-
Micafungin	-	rna-XM_029032895.2	-	7	-10.3	20.9	7	-10.8	20.9	1.1	1	0	0	1	1	1	0	-
Caspofungin	-	rna-XM_029032419.2	-	7	-12.2	22.2	7	-12.7	22.2	1.1	1	0	0	1	1	1	0	-
Micafungin	-	rna-XM_029035579.2	-	7	-13.1	28.5	7	-13.6	28.5	1	1	0	0	1	1	1	0	-
Micafungin	-	rna-XM_029034729.2	-	7	-16.7	38.1	7	-17.5	38.1	1.4	1	0	0	1	1	1	0	-
Caspofungin	-	rna-XM_029035120.2	-	7	-16.9	25.4	7	-13.6	21	1.4	1	1	0	1	1	1	0	-
Caspofungin	-	rna-XM_054702102.1	-	7	-18.7	27.7	7	-10.8	12.5	1.4	1	1	1	2	2	2	0	-
Caspofungin	-	rna-XM_054702157.1	-	7	-24.6	39.5	7	-8.7	13.4	2.1	2	0	0	2	2	2	0	-
Caspofungin	-	rna-XM_029035579.2	-	7	-26.2	37.3	0.17	-2.4	0.1	1.7	2	0	0	2	2	2	0	-
Micafungin	-	rna-XM_054702157.1	-	7	-32.4	53.7	7	-17.5	30.7	2.1	1	1	1	2	2	2	0	-
Micafungin	-	rna-XM_029036429.2	-	7	-36.6	47.8	7	-8.3	8.7	1.9	1	1	0	2	2	2	0	-
Micafungin	-	rna-XM_029032836.2	-	7	-38.2	54.5	7	-10.9	16.5	2.4	2	1	1	3	3	3	0	-
Caspofungin	-	rna-XM_029036886.2	-	7	-43.5	54.7	7	-10.8	9.3	2.5	3	0	0	3	3	3	0	-
